# Supplementary material for: Polymorphic Single‐Nucleotide Variants in miRNA Genes and the Susceptibility to Colorectal Cancer: Combined Evaluation by Pairwise and Network Meta‐Analysis, Thakkinstian's Algorithm and FPRP Criterium
Source: Cancer Med. 2025 Jan 22;14(2):e70621. doi: 10.1002/cam4.70621 (PMC11751872; doi:10.1002/cam4.70621)
Supplement: Supplementary file 2 — Data S3. [file CAM4-14-e70621-s004.xlsx]

## Sheet: Characteristics
Supplementary material 3 Main characteristics of the studies included in the meta-analysis
Studies	miRNA	SNP ID	Country	Ethnicity	Sample size			Males, n (%)			Mean age		Source of control	Case-control Matching	Matched by	Genotyping method	MAF among controls	HWE†	Quality assessment
					Cases	Controls		Cases	Controls		Cases	Controls
Zhan, 2011	miR-196a2	rs11614913	China	Asian	252	543		174 (69.0)	383 (70.5)		54.8	53.2	HB	Y	Age, gender	PCR-RFLP	0.45	0.849	11
Chen, 2012	miR-196a2	rs11614913	China	Asian	126	407		81 (64.3)	279 (68.6)		57.9	55.6	HB	Y	Age, gender	PCR-LDR	0.48	0.788	10
Hezova, 2012	miR-196a2	rs11614913	Czech Republic	Caucasian	197	212		105 (53.3)	93 (43.9)		63	65	HB	Y	Age	TaqMan	0.35	0.291	7
Hezova, 2012	miR-27a	rs895819	Czech Republic	Caucasian	197	212		105 (53.3)	93 (43.9)		63	65	HB	Y	Age	TaqMan	0.34	0.867	7
Hezova, 2012	miR-146a	rs2910164	Czech Republic	Caucasian	197	212		105 (53.3)	93 (43.9)		63	65	HB	Y	Age	TaqMan	0.23	0.415	7
Min, 2012	miR-196a2	rs11614913	South Korea	Asian	446	502		248 (55.6)	267 (53.2)		61.89	61.74	PB	Y	Age, gender	PCR-RFLP	0.45	0.633	12
Min, 2012	miR-146a	rs2910164	South Korea	Asian	446	502		248 (55.6)	267 (53.2)		61.89	61.74	PB	Y	Age, gender	PCR-RFLP	0.38	0.443	12
Min, 2012	miR-149	rs2292832	South Korea	Asian	446	502		248 (55.6)	267 (53.2)		61.89	61.74	PB	Y	Age, gender	PCR-RFLP	0.32	0.948	12
Min, 2012	miR-499	rs3746444	South Korea	Asian	446	502		248 (55.6)	267 (53.2)		61.89	61.74	PB	Y	Age, gender	PCR-RFLP	0.18	0.453	12
Zhang, 2012	miR-149	rs2292832	China	Asian	443	435		228 (51.5)	232 (53.3)		NA	NA	PB	Y	Age, gender	PCR-RFLP	0.34	0.431	13
Zhu, 2012	miR-196a2	rs11614913	China	Asian	573	588		354 (61.8)	367 (62.4)		60.3	59.3	HB	Y	Age, gender	TaqMan	0.46	0.79	12
Ryan, 2012	miR-608	rs4919510	America	Caucasian	239	433		NA	NA		NA	NA	Mixed	Y	Age	TaqMan	0.27	0.427	11
Chae, 2013	miR-146a	rs2910164	South Korea	Asian	399	568		218 (54.6)	337 (59.3)		NA	NA	PB	Y	Age, gender	PCR-RFLP	0.46	0.98	12
Gao, 2013	miR-34b/c	rs4938723	China	Asian	347	488		214 (61.7)	298 (61.1)		60.2	58.3	HB	Y	Age, gender	PCR-RFLP	0.34	0.329	11
Ma, 2013	miR-146a	rs2910164	China	Asian	1147	1203		702 (61.2)	698 (58.0)		60	59.9	PB	Y	Age, gender	TaqMan	0.41	0.075	14
Vinci, 2013	miR-196a2	rs11614913	Italy	Caucasian	160	178		87 (54.4)	NA		NA	NA	HB	Y	Age, gender	HRMA	0.3	0.087	9
Vinci, 2013	miR-146a	rs2910164	Italy	Caucasian	160	178		87 (54.4)	NA		NA	NA	HB	Y	Age, gender	HRMA	0.26	0.59	9
Vinci, 2013	miR-149	rs2292832	Italy	Caucasian	160	178		87 (54.4)	NA		NA	NA	HB	Y	Age, gender	HRMA	0.31	0.912	9
Vinci, 2013	miR-499	rs3746444	Italy	Caucasian	160	178		87 (54.4)	NA		NA	NA	HB	Y	Age, gender	HRMA	0.25	0.026	9
Lv, 2013	miR-196a2	rs11614913	China	Asian	347	531		196 (55.5)	291 (53.9)		59.2	35.6	HB	Y	Gender	PCR-RFLP	0.48	0	8
Lv, 2013	miR-146a	rs2910164	China	Asian	331	513		196 (55.5)	291 (53.9)		59.2	35.6	HB	Y	Gender	PCR-RFLP	0.45	0.08	8
Lv, 2013	miR-149	rs2292832	China	Asian	347	459		196 (55.5)	291 (53.9)		59.2	35.6	HB	Y	Gender	PCR-RFLP	0.22	0	8
Lv, 2013	miR-499	rs3746444	China	Asian	346	504		196 (55.5)	291 (53.9)		59.2	35.6	HB	Y	Gender	PCR-RFLP	0.15	0.082	8
Li, 2013	miR-143/145	rs41291957	China	Asian	242	283		154 (63.6)	156 (55.1)		59	55	HB	N	/	PCR-RFLP	0.41	0.057	8
Li, 2013	miR-143/145	rs4705341	China	Asian	242	283		154 (63.6)	156 (55.1)		59	55	HB	N	/	PCR-RFLP	0.41	0.079	8
Li, 2013	miR-143/145	rs353292	China	Asian	242	283		154 (63.6)	156 (55.1)		59	55	HB	N	/	PCR-RFLP	0.06	0.298	8
Cao, 2014	miR-27a	rs895819	China	Asian	254	238		182 (71.7)	177 (74.4)		NA	NA	HB	Y	Age, gender	PCR-RFLP	0.33	0.089	8
Hu, 2014	miR-146a	rs2910164	China	Asian	200	373		180 (65.2)	253 (67.8)		60	59.8	HB	Y	Age, gender	PCR-RFLP	0.37	0.137	10
Hu, 2014	miR-499	rs3746444	China	Asian	211	373		180 (65.2)	253 (67.8)		60	59.8	HB	Y	Age, gender	PCR-RFLP	0.14	0.162	10
Kupcinskas, 2014	miR-196a2	rs11614913	Lithuania	Caucasian	193	427		109 (56.5)	112 (26.2)		67.2	63.2	HB	N	/	TaqMan	0.33	0.104	8
Kupcinskas, 2014	miR-27a	rs895819	Lithuania	Caucasian	191	428		109 (56.5)	112 (26.2)		67.2	63.2	HB	N	/	TaqMan	0.3	0.235	8
Kupcinskas, 2014	miR-146a	rs2910164	Lithuania	Caucasian	192	424		109 (56.5)	112 (26.2)		67.2	63.2	HB	N	/	TaqMan	0.19	0.789	8
Kupcinskas, 2014	miR-608	rs4919510	Lithuania	Caucasian	192	426		109 (56.5)	112 (26.2)		67.2	63.2	HB	N	/	TaqMan	0.14	0.155	8
Mao, 2014	miR-146a	rs2910164	China	Asian	547	561		292 (52.7)	302 (53.4)		62.7	62.5	PB	Y	Age, gender	SNPScan	0.39	0.768	15
Oh, 2014	miR-34b/c	rs4938723	South Korea	Asian	545	428		302 (55.4)	172 (40.2)		62.1	60.8	PB	Y	Age	PCR-RFLP	0.3	0.402	10
Parlayan, 2014	miR-196a2	rs11614913	Japan	Asian	116	524		NA	259 (49.0)		NA	81.4	HB	N	/	TaqMan	0.46	0.41	9
Bian, 2015	miR-27a	rs895819	China	Asian	412	412		293 (71.1)	293 (58.5)		61.2	61.2	HB	Y	Age, gender	TaqMan	0.3	0.389	10
Dikaiakos, 2015	miR-196a2	rs11614913	Greece	Caucasian	157	299		80 (51.0)	NA		61.7	NA	HB	Y	Age, gender	PCR-RFLP	0.36	0.156	8
Dikaiakos, 2015	miR-146a	rs2910164	Greece	Caucasian	157	299		80 (51.0)	NA		61.7	NA	HB	Y	Age, gender	PCR-RFLP	0.27	0.782	8
Dikaiakos, 2015	miR-499	rs3746444	Greece	Caucasian	157	299		80 (51.0)	NA		61.7	NA	HB	Y	Age, gender	PCR-RFLP	0.23	0.361	8
Gao, 2015	miR-124	rs531564	China	Asian	900	1110		512 (56.9)	625 (56.3)		NA	NA	HB	Y	Age, gender	DNAMAN and BLAST	0.16	0.196	10
Jiang, 2016	miR-27a	rs895819	China	Asian	508	562		293 (57.7)	329 (58.5)		60.2	59.8	HB	Y	Age, gender	TaqMan	0.31	0.053	11
Ying, 2016	miR-608	rs4919510	China	Asian	1345	1075		805 (59.3)	618 (57.3)		60.8	60.7	PB	Y	Age, gender	Sequenom	0.47	0.148	13
Ying, 2016	miR-124	rs531564	China	Asian	1350	1079		805 (59.3)	618 (57.3)		60.8	60.7	PB	Y	Age, gender	Sequenom	0.15	0.939	13
Ying, 2016	miR-146a	rs2910164	China	Asian	1351	1075		805 (59.3)	618 (57.3)		60.8	60.7	PB	Y	Age, gender	Sequenom	0.4	0.372	13
Ying, 2016	miR-143	Rs41291957	China	Asian	1350	1075		805 (59.3)	618 (57.3)		60.8	60.7	PB	Y	Age, gender	Sequenom	0.32	0.194	13
Ying, 2016	miR-499	rs3746444	China	Asian	1350	1075		805 (59.3)	618 (57.3)		60.8	60.7	PB	Y	Age, gender	Sequenom	0.22	0	13
Sun, 2016	miR-143/145	rs4705341	China	Asian	1002	1062		615 (61.4)	623 (58.7)		60.7	57.9	HB	Y	Gender	PCR-RFLP	0.39	0.221	11
Yuan, 2016	miR-143/145	rs353292	China	Asian	809	1005		482 (59.6)	560 (55.7)		61	48.3	HB	Y	Gender	TaqMan	0.09	0.09	10
Chayeb, 2018	miR-149	rs2292832	Tunisia	Caucasians	152	161		77 (50.7)	86 (53.4)		59	59	HB	Y	Age, gender	PCR-RFLP	0.24	0.083	10
Chayeb, 2018	miR-146a	rs2910164	Tunisia	Caucasians	152	161		77 (50.7)	86 (53.4)		59	59	HB	Y	Age, gender	PCR-RFLP	0.42	0.086	10
Chayeb, 2018	miR-196a2	rs11614913	Tunisia	Caucasians	152	161		77 (50.7)	86 (53.4)		59	59	HB	Y	Age, gender	PCR-RFLP	0.44	0.38	10
Gao, 2018	miR-146a	rs2910164	China	Asian	560	780		406 (72.5)	556 (71.3)		59.3	60.2	HB	Y	Age, gender	PCR-RFLP	0.45	0.08	11
Haerian, 2018	miR-196a2	rs11614913	Iran	Caucasians	907	1243		523 (58.0)	686 (55.0)		58	59	HB	Y	Age, gender	TaqMan	0.37	0.07	10
Kassim, 2019	miR-34b/c	rs4938723	China	Asian	1078	1175		659 (61.1)	686 (58.4)		55.8	56.1	PB	Y	Age, gender	TaqMan	0.34	0.421	13
Santos, 2020	miR-146a	rs2910164	Brazil	Caucasians	125	276		68 (54.4)	168 (60.9)		66.3	37.6	HB	Y	Gender	TaqMan	0.29	0.607	7
Ahmed, 2020	miR-143	rs41291957	Pakistan	Caucasians	200	200		133 (0.67)	NA		49.8	53.1	HB	Y	Age, gender	PCR-RFLP	0.055	0.058	8
Zhang, 2020	miR-27a	rs895819	China	Asian	208	312		156 (0.75)	230 (0.74)		60.1	59.8	HB	Y	Age, gender	TaqMan	0.29	0.75	10
Soltanian, 2021	miR-196a2	rs11614913	Iran	Caucasians	194	286		111 (47.8)	121 (52.2)		NA	NA	HB	N	/	PCR-RFLP	0.41	0.973	7
Jiang, 2021	miR-146a	rs2910164	China	Asian	980	1300		620 (61.8)	801 (61.5)		61.1	61.4	HB	Y	Age, gender	SNPscanKit	0.37	0.706	11
Wang, 2021	miR-143	rs41291957	China	Asian	503	490		329 (64.9)	288 (58.0)		62.6	62.8	HB	Y	Age	Agena MassArray Genotyping Platform	0.32	0.62	10
Trujillo, 2023	miR-196a2	rs11614913	México	Caucasians	183	186		108 (59.0)	92 (49.5)		58.3	59.9	HB	Y	Age, gender	PCR-RFLP	0.5	0.241	9
Trujillo, 2023	miR-146a	rs2910164	México	Caucasians	183	186		108 (59.0)	92 (49.5)		58.3	59.9	HB	Y	Age, gender	PCR-RFLP	0.31	0.445	9
Trujillo, 2023	miR-27a	rs895819	México	Caucasians	183	186		108 (59.0)	92 (49.5)		58.3	59.9	HB	Y	Age, gender	PCR-RFLP	0.32	0.375	9
Feng, 2023	miR-143/145	rs41291957	China	Asian	787	800		555 (70.5)	558 (69.7)		NA	NA	HB	Y	Age, gender	PCR-RFLP	0.36	0.447	10
Yueh, 2023	miR-196a2	rs11614913	China	Asian	362	362		203 (56.1)	203 (56.1)		NA	NA	HB	Y	Age, gender	PCR-RFLP	0.44	0.663	9
Yueh, 2023	miR-146a	rs2910164	China	Asian	362	362		203 (56.1)	203 (56.1)		NA	NA	HB	Y	Age, gender	PCR-RFLP	0.44	0.116	9
HWE, Hardy-Weinberg equilibrium; PCR-RFLP, polymerase chain reaction-restriction fragment length polymorphism; PCR-LDR, polymerase chain reaction-ligation detection reaction; HRMA, high-resolution melting analysis; HB, hospital-based case control study; PB, population-based case control study; Y, yes; N, no; SNP, single-nucleotide polymorphisms; MAF, minor allele frequency.
†, P-value for HWE in controls.
