# Supplementary material for: Polymorphic Single‐Nucleotide Variants in miRNA Genes and the Susceptibility to Colorectal Cancer: Combined Evaluation by Pairwise and Network Meta‐Analysis, Thakkinstian's Algorithm and FPRP Criterium
Source: Cancer Med. 2025 Jan 22;14(2):e70621. doi: 10.1002/cam4.70621 (PMC11751872; doi:10.1002/cam4.70621)
Supplement: Supplementary file 3 — Data S4. [file CAM4-14-e70621-s001.xlsx]

## Sheet: Sheet2
Supplementary material 4 Parewise meta-analyses of the miRNA-SNPs associated with CRC risk, and subgroup analyses and meta-regression for exploring the source of heterogeneity.
miRNA SNPs		Allele Model (m vs w)						Homozygote Model (mm vs ww)						Heterozygote Model (mw vs ww)						Dominant Model (mm+mw vs ww)						Recessive Model (mm vs mw+ww)						Over-dominant Model (mm+ww vs mw)
		OR (95% CI)	Heterogeneity (p, I2)	Meta-regression (p)	Publication biasb			OR (95% CI)	Heterogeneity (p, I2)	Meta-regression (p)	Publication bias			OR (95% CI)	Heterogeneity (p, I2)	Meta-regression (p)	Publication bias			OR (95% CI)	Heterogeneity (p, I2)	Meta-regression (p)	Publication bias			OR (95% CI)	Heterogeneity (p, I2)	Meta-regression (p)	Publication bias			OR (95% CI)	Heterogeneity (p, I2)	Meta-regression (p)	Publication bias
					Begg (p)	Egger (p)					Begg (p)	Egger (p)					Begg (p)	Egger (p)					Begg (p)	Egger (p)					Begg (p)	Egger (p)					Begg (p)	Egger (p)
miR-196a2 (rs11614913)
Overall (14 studies)		0.94 (0.85, 1.04)	< 0.01, 66%		0.3244	0.8612		0.89 (0.70, 1.12)	< 0.01, 76%		0.2284	0.4676		0.83 (0.69, 1.01)	< 0.01, 79%		0.2736	0.0032		0.85 (0.74, 0.99)	< 0.01, 55%		0.1005	0.0584		0.99 (0.80, 1.23)	< 0.01, 84%		0.1546	0.2853		1.11 (0.92, 1.34)	< 0.01, 87%		0.2736	0.0166
	Caucasian (8 studies)	1.04 (0.92, 1.17)	0.08, 44%	0.0135				1.08 (0.80, 1.47)	< 0.01, 62%	0.0303				0.87 (0.63, 1.18)	< 0.01, 87%	0.775				0.94 (0.76, 1.16)	< 0.01, 63%	0.1808				1.17 (0.84, 1.62)	< 0.01, 81%	0.0709				1.16 (0.85, 1.58)	< 0.01, 91%	0.5171
	Asian (6 studies)	0.84 (0.74, 0.94)	0.09, 47%					0.68 (0.57, 0.81)	0.12, 43%					0.79 (0.68, 0.92)	0.28, 20%					0.75 (0.65, 0.86)	0.17, 35%					0.80 (0.70, 0.92)	0.2, 31%					1.03 (0.92, 1.16)	0.50, 0%
	PCR-RFLPa (7 studies)	0.84 (0.73, 0.96)	0.04, 54%	0.0459				0.68 (0.53, 0.87)	0.09, 46%	0.0875				0.75 (0.64, 0.88)	0.47, 0%	0.132				0.72 (0.63, 0.84)	0.22, 27%	0.0173				0.83 (0.67, 1.02)	0.08, 47%	0.1413				1.10 (0.97, 1.24)	0.78, 0%	0.4853
	TaqMana (5 studies)	1.02 (0.88, 1.18)	0.03, 62%					1.12 (0.79, 1.59)	< 0.01, 78%					0.82 (0.54, 1.24)	< 0.01, 91%					0.90 (0.72-1.13)	0.03, 64%					1.22 (0.80, 1.86)	< 0.01, 92%					1.22 (0.77, 1.94)	< 0.01, 95%
miR-146a (rs2910164)
Overall (17 studies)		1.03 (0.95, 1.12)	< 0.01, 58%		0.4338	0.4962		1.07 (0.92, 1.25)	0.01, 49%		0.6505	0.8471		1.03 (0.87, 1.21)	< 0.01, 66%		0.8368	0.9952		1.04 (0.88, 1.22)	< 0.01, 67%		0.9671	0.944		1.06 (0.95, 1.18)	0.04, 41%		1	0.1928		1.02 (0.91, 1.16)	< 0.01, 64%		0.7731	0.7716
	Caucasian (7 studies)	1.02 (0.84, 1.23)	0.03, 57%	0.8119				1.04 (0.76, 1.42)	0.17, 34%	0.7589				0.86 (0.66, 1.11)	0.24, 24%	0.452				0.88 (0.68, 1.12)	0.11, 42%	0.4583				1.09 (0.93, 1.29)	0.33, 14%	0.7408				1.14 (0.98, 1.34)	0.54, 0%	0.2484
	Asian (10 studies)	1.04 (0.95, 1.13)	< 0.01, 63%		0.5915	0.4494		1.08 (0.91, 1.29)	< 0.01, 59%		0.858	0.7862		1.06 (0.87, 1.29)	< 0.01, 75%		0.858	0.7487		1.07 (0.90, 1.28)	< 0.01, 74%		0.858	0.7475		1.04 (0.91, 1.19)	0.02, 55%		0.7205	0.1618		0.98 (0.83, 1.15)	< 0.01, 76%		0.858	0.5553
	PCR-RFLPa (9 studies)	1.00 (0.87, 1.15)	< 0.01, 72%	0.9477				1.08 (0.82, 1.42)	< 0.01, 66%	0.6574				1.04 (0.77, 1.39)	< 0.01, 81%	0.9921				1.04 (0.79, 1.37)	< 0.01, 81%	0.9278				1.01 (0.84, 1.22)	0.04, 51%	0.8439				1.02 (0.82, 1.27)	< 0.01, 77%	0.6469
	TaqMana (4 studies)	1.15 (1.04, 1.27)	0.31, 17%					1.26 (1.00, 1.57)	0.27, 23%					1.00 (0.80, 1.24)	0.47, 0%					1.10 (0.90, 1.36)	0.33, 13%					1.25 (1.09, 1.43)	0.50, 0%					1.19 (1.04, 1.36)	0.89, 0%
miR-27a (rs895819)
Overall (7 studies)		1.22 (1.11, 1.33)	0.26, 23%					1.62 (1.34, 1.96)	0.58, 0%					1.03 (0.91, 1.18)	0.11, 42%					1.15 (1.02, 1.30)	0.13, 39%					1.58 (1.32, 1.89)	0.76, 0%					1.07 (0.95, 1.21)	0.24, 25%
	Caucasian (3 studies)	1.22 (0.94, 1.58)	0.08, 61%	0.9309				1.58 (1.11, 2.24)	0.16, 46%	0.8823				1.12 (0.89, 1.41)	0.13, 50%	0.6089				1.22 (0.85, 1.74)	0.08, 60%	0.7945				1.47 (1.06, 2.05)	0.30, 17%	0.6344				0.99 (0.79, 1.23)	0.33, 11%	0.4654
	Asian (4 studies)	1.22 (1.09, 1.36)	0.45, 0%					1.63 (1.30, 2.05)	0.80, 0%					1.00 (0.85, 1.17)	0.13, 47%					1.13 (0.98, 1.31)	0.20, 35%					1.62 (1.31, 2.01)	0.87, 0%					1.12 (0.96, 1.30)	0.18, 38%
	PCR-RFLPa (2 studies)	1.52 (1.25, 1.85)	0.73, 0%	0.0131				2.09 (1.40, 3.13)	0.70, 0%	0.1551				1.57 (1.17, 2.10)	0.76, 0%	0.0019				1.69 (1.29, 2.22)	0.71, 0%	0.0021				1.66 (1.15, 2.42)	0.80, 0%	0.7481				0.78 (0.60, 1.03)	0.86, 0%	0.0105
	TaqMana (5 studies)	1.14 (1.03, 1.27)	0.26, 23%					1.50 (1.21, 1.86)	0.63, 0%					0.93 (0.80, 1.08)	0.97, 0%					1.05 (0.91, 1.20)	0.99, 0%					1.55 (1.26, 1.91)	0.53, 0%					1.17 (1.01, 1.34)	0.85, 0%
miR-499 (rs3746444)
Overall (4 studies)		1.00 (0.87, 1.15)	0.40, 0%					0.71 (0.44, 1.13)	0.19, 37%					1.10 (0.93, 1.30)	0.66, 0%					1.05 (0.89, 1.24)	0.53, 0%					0.68 (0.42, 1.08)	0.21, 34%					0.90 (0.76, 1.06)	0.69, 0%
	Caucasian (1 study)	1.17 (0.85, 1.61)		0.2722				0.94 (0.40, 2.28)		0.6372				1.38 (0.92, 2.08)		0.218				1.32 (0.89, 1.95)		0.211				0.84 (0.36, 1.97)		0.7249				0.72 (0.48, 1.07)		0.2267
	Asian (3 studies)	0.96 (0.82, 1.12)	0.42, 0%					0.62 (0.23, 1.61)	0.10, 56%					1.05 (0.87, 1.26)	0.96, 0%					1.00 (0.84, 1.20)	0.73, 0%					0.61 (0.24, 1.58)	0.11, 55%					0.94 (0.78, 1.14)	0.99, 0%
	PCR-RFLPa (4 studies)	1.00 (0.87, 1.15)	0.40, 0%					0.71 (0.44, 1.13)	0.19, 37%					1.10 (0.93, 1.30)	0.66, 0%					1.05 (0.89, 1.24)	0.53, 0%					0.68 (0.42, 1.08)	0.21, 34%					0.90 (0.76, 1.06)	0.69, 0%
	TaqMana (0 study)
miR-149 (rs2292832)
Overall (4 studies)		0.90 (0.80, 1.02)	0.28, 21%					0.87 (0.66, 1.14)	0.24, 28%					0.82 (0.68, 0.99)	0.61, 0%					0.84 (0.71, 1.00)	0.44, 0%					0.93 (0.75, 1.15)	0.16, 42%					1.10 (0.94, 1.29)	0.18, 39%
	Caucasian (2 studies)	0.78 (0.62, 0.99)	0.16, 50%	0.1784				0.55 (0.31, 0.98)	0.28, 16%	0.0836				0.56 (0.31, 1.01)	0.90, 0%	0.1808				0.56 (0.32, 0.98)	0.51, 0%	0.134				0.79 (0.45, 1.38)	0.07, 69%	0.2759				0.94 (0.52, 1.72)	0.06, 73%	0.2675
	Asian (2 studies)	0.95 (0.82, 1.09)	0.91, 0%					0.99 (0.73, 1.36)	0.97, 0%					0.86 (0.71, 1.04)	0.92, 0%					0.88 (0.73, 1.06)	0.92, 0%					1.07 (0.80, 1.44)	0.98, 0%					1.17 (0.97, 1.40)	0.92, 0%
	PCR-RFLPa (3 studies)	0.90 (0.79, 1.02)	0.15, 47%					0.91 (0.68, 1.24)	0.17, 44%					0.84 (0.70, 1.02)	0.69, 0%					0.86 (0.72, 1.03)	0.39, 0%					0.88 (0.60, 1.30)	0.09, 58%					1.03 (0.79, 1.36)	0.11, 55%
	TaqMana (0 study)
miR-608 (rs4919510)
Overall (3 studies)		1.03 (0.78, 1.35)	0.03, 71%					0.97 (0.53, 1.75)	0.13, 52%					1.05 (0.89, 1.23)	0.57, 0%					0.97 (0.84, 1.13)	0.18, 42%					0.73 (0.60, 0.88)	0.16, 46%					0.86 (0.75, 0.99)	0.94, 0%
	Caucasian (2 studies)	1.21 (0.94, 1.55)	0.68, 0%	0.0098				1.47 (0.73, 2.97)	0.78, 0%	0.0438				1.19 (0.88, 1.60)	0.70, 0%	0.3262				1.22 (0.92, 1.62)	0.67, 0%	0.0712				1.40 (0.70, 2.81)	0.83, 0%	0.0555				0.86 (0.64, 1.15)	0.74, 0%	0.9678
	Asian (1 study)	0.84 (0.75, 0.95)						0.69 (0.55, 0.86)						1.00 (0.83, 1.20)						0.90 (0.75, 1.07)						0.69 (0.56, 0.84)						0.86 (0.74, 1.01)
	PCR-RFLPa (0 study)
	TaqMana (2 studies)	1.21 (0.94, 1.55)	0.68, 0%					1.47 (0.73, 2.97)	0.78, 0%					1.19 (0.88, 1.60)	0.70, 0%					1.22 (0.92, 1.62)	0.67, 0%					1.40 (0.70, 2.81)	0.83, 0%					0.86 (0.64, 1.15)	0.74, 0%
miR-143/145 (rs41291957)
Overall (5 studies)		1.09 (0.69, 1.74)	< 0.01, 88%					0.79 (0.52, 1.21)	< 0.01, 73%					1.13 (0.75, 1.71)	< 0.01, 80%					1.11 (0.69, 1.81)	< 0.01, 86%					0.76 (0.58, 0.99)	0.02, 65%					0.85 (0.62, 1.16)	< 0.01, 73%
	Caucasian (1 study)	3.15 (1.90, 5.24)		< 0.001				6.08 (1.31, 28.19)		0.0099				2.84 (1.57, 5.14)		0.005				3.16 (1.81, 5.53)		0.001				5.21 (1.13, 24.09)		0.0139				0.37 (0.21, 0.67)		0.0041
	Asian (4 studies)	0.89 (0.76, 1.05)	0.02, 69%					0.70 (0.51, 0.96)	0.05, 61%					0.98 (0.78, 1.23)	0.03, 66%					0.92 (0.72, 1.17)	0.02, 71%					0.72 (0.60, 0.85)	0.16, 42%					0.93 (0.84, 1.04)	0.12, 49%
	PCR-RFLPa (3 studies)	1.19 (0.48, 2.94)	< 0.01, 93%					0.99 (0.24, 4.10)	< 0.01, 79%					1.17 (0.51, 2.68)	< 0.01, 88%					1.16 (0.45, 2.99)	< 0.01, 92%					1.00 (0.30, 3.30)	0.02, 76%					0.80 (0.40, 1.59)	< 0.01, 85%
	TaqMana (0 study)
miR-143/145 (rs353292)
Overall (2 studies)		2.17 (1.13, 4.15)	< 0.01, 87%					0.82 (0.32, 2.09)						56.44 (6.99, 455.86)	0.11, 60%					2.46 (1.23, 4.91)	< 0.01, 87%					0.72 (0.28, 1.84)						0.40 (0.21, 0.76)	0.01, 85%
	Caucasian (0 study)
	Asian (2 studies)	2.17 (1.13, 4.15)	< 0.01, 87%					0.82 (0.32, 2.09)						56.44 (6.99, 455.86)	0.11, 60%					2.46 (1.23, 4.91)	< 0.01, 87%					0.72 (0.28, 1.84)						0.40 (0.21, 0.76)	0.01, 85%
	PCR-RFLPa (1 study)	3.10 (2.02, 4.76)												270.57 (16.66, 4393.13)						3.60 (2.29, 5.66)												0.28 (0.18, 0.44)
	TaqMana (1 study)	1.60 (1.29, 1.97)						0.82 (0.32, 2.09)						27.34 (15.14, 49.38)						1.77 (1.41, 2.23)						0.72 (0.28, 1.84)						0.54 (0.43, 0.68)
miR-143/145 (rs4705341)
Overall (2 studies)		0.77 (0.63, 0.93)	0.15, 52%					0.62 (0.48, 0.79)	0.32, 0%					0.73 (0.51, 1.04)	0.08, 68%					0.69 (0.49, 0.98)	0.08, 68%					0.70 (0.56, 0.89)	0.69, 0%					1.19 (0.90, 1.59)	0.12, 58%
	Caucasian (0 study)
	Asian (2 studies)	0.77 (0.63, 0.93)	0.15, 52%					0.62 (0.48, 0.79)	0.32, 0%					0.73 (0.51, 1.04)	0.08, 68%					0.69 (0.49, 0.98)	0.08, 68%					0.70 (0.56, 0.89)	0.69, 0%					1.19 (0.90, 1.59)	0.12, 58%
	PCR-RFLPa (2 studies)	0.77 (0.63, 0.93)	0.15, 52%					0.62 (0.48, 0.79)	0.32, 0%					0.73 (0.51, 1.04)	0.08, 68%					0.69 (0.49, 0.98)	0.08, 68%					0.70 (0.56, 0.89)	0.69, 0%					1.19 (0.90, 1.59)	0.12, 58%
	TaqMana (0 study)
miR-34b/c (rs4938723)
Overall (3 studies)		0.82 (0.74, 0.90)	0.18, 42%					0.63 (0.51, 0.79)	0.60, 0%					0.87 (0.70, 1.08)	0.09, 59%					0.82 (0.67, 1.01)	0.09, 59%					0.69 (0.56, 0.85)	0.80, 0%					1.07 (0.89, 1.29)	0.13, 51%
	Caucasian (0 study)
	Asian (3 studies)	0.82 (0.74, 0.90)	0.18, 42%					0.63 (0.51, 0.79)	0.60, 0%					0.87 (0.70, 1.08)	0.09, 59%					0.82 (0.67, 1.01)	0.09, 59%					0.69 (0.56, 0.85)	0.80, 0%					1.07 (0.89, 1.29)	0.13, 51%
	PCR-RFLPa (2 studies)	0.87 (0.71, 1.07)	0.15, 51%	0.4879				0.66 (0.47, 0.92)	0.34, 0%	0.7406				0.97 (0.80, 1.18)	0.22, 33%	0.1771				0.90 (0.75, 1.09)	0.16, 50%	0.3102				0.67 (0.48, 0.93)	0.52, 0%	0.8502				0.97 (0.80, 1.17)	0.36, 0%	0.0731
	TaqMana (0 study)	0.77 (0.68, 0.88)						0.61 (0.46, 0.82)						0.75 (0.63, 0.90)						0.73 (0.62, 0.86)						0.70 (0.53, 0.93)						1.22 (1.03, 1.44)
miR-124 (rs531564)
Overall (2 studies)		0.84 (0.61, 1.14)	< 0.01, 85%					0.50 (0.12, 2.05)	< 0.01, 88%					0.89 (0.78, 1.02)	0.16, 49%					0.85 (0.65, 1.12)	0.04, 75%					0.52 (0.13, 2.02)	< 0.01, 87%					1.11 (0.97, 1.27)	0.24, 28%
	Caucasian (0 study)
	Asian (2 studies)	0.84 (0.61, 1.14)	< 0.01, 85%					0.50 (0.12, 2.05)	< 0.01, 88%					0.89 (0.78, 1.02)	0.16, 49%					0.85 (0.65, 1.12)	0.04, 75%					0.52 (0.13, 2.02)	< 0.01, 87%					1.11 (0.97, 1.27)	0.24, 28%
	PCR-RFLPa (0 study)
	TaqMana (0 study)
m, mutated allele; w, wild allele; CI, confidence interval; OR, odds ratio; HWE, Hardy-Weinberg equilibrium in controls; HWD, Hardy-Weinberg disequilibrium in controls; a, genotyping method; b, at least10 studies required for the test
